# Supplementary material for: Global and Local Manipulation of DNA Repair Mechanisms to Alter Site-Specific Gene Editing Outcomes in Hematopoietic Stem Cells
Source: Front Genome Ed. 2020 Dec 10;2:601541. doi: 10.3389/fgeed.2020.601541 (PMC8525354; doi:10.3389/fgeed.2020.601541)
Supplement: Supplementary file 1 [file Presentation_1.zip]

Archive with 6 entries (6 files):
- supp figures correct order/Supplementary Figure 1.PPTX
- supp figures correct order/Supplementary Figure 2.PPTX
- supp figures correct order/Supplementary Figure 3.PPTX
- supp figures correct order/Supplementary Figure 4.PPTX
- supp figures correct order/Supplementary Figure 5.PPTX
- supp figures correct order/Supplementary Figure 6.PDF
